# Supplementary material for: Four Types of TiO2 Reduced the Growth of Selected Lactic Acid Bacteria Strains
Source: Foods. 2021 Apr 25;10(5):939. doi: 10.3390/foods10050939 (PMC8146636; doi:10.3390/foods10050939)
Supplement: Supplementary file 1 [file foods-10-00939-s001.zip]

Archive with 18 entries (18 files):
- Supplementary Material/Figure. S1.docx
- Supplementary Material/Figure. S10.docx
- Supplementary Material/Figure. S11.docx
- Supplementary Material/Figure. S12.docx
- Supplementary Material/Figure. S13.docx
- Supplementary Material/Figure. S14.docx
- Supplementary Material/Figure. S15.docx
- Supplementary Material/Figure. S16.docx
- Supplementary Material/Figure. S17.docx
- Supplementary Material/Figure. S18.docx
- Supplementary Material/Figure. S2.docx
- Supplementary Material/Figure. S3.docx
- Supplementary Material/Figure. S4.docx
- Supplementary Material/Figure. S5.docx
- Supplementary Material/Figure. S6.docx
- Supplementary Material/Figure. S7.docx
- Supplementary Material/Figure. S8.docx
- Supplementary Material/Figure. S9.docx
